# Supplementary material for: Duplication, concerted evolution and purifying selection drive the evolution of mosquito vitellogenin genes
Source: BMC Evol Biol. 2010 May 13;10:142. doi: 10.1186/1471-2148-10-142 (PMC2875236; doi:10.1186/1471-2148-10-142)
Supplement: Additional file 1 — Purifying selection of Vitellogenin genes in additional vertebrates and invertebrates. [file 1471-2148-10-142-S1.XLS]

## Sheet: Sheet1
			Suppl-table 1. Purifying selection of Vitellogenin genes in additional taxa
	Organisms		Vg1(Accession)	Vg2(Accession)	nt identity	pS	dN/dS	p-value (Z-test)
	Veterbates
		Xenopus laevis	VtgA2(NM_001159281)	VtgB1(NM_001100933)	0.655	0.6637	0.2322	0
		Morone americana	VtgAa(DQ020120)	VtgAb(DQ020121)	0.701	0.5623	0.2674	0
			VtgAb(DQ020121)	VtgC(DQ020122)	0.415	0.721	0.3216	0.0051
		Centrolabrus exoletus	VtgAa (FJ456930)	VtgAb1 (FJ456931)	0.668	0.5999	0.2764	0
			VtgAa (FJ456930)	VtgC (FJ456933)	0.429	0.708	0.3787	0.001
			VtgAb1 (FJ456931)	VtgC (FJ456933)	0.434	0.7268	0.3086	0.0097
		Labrus mixtus	VtgAa (FJ456934)	VtgAb2 (FJ456935)	0.671	0.5863	0.2959	0
			VtgAa (FJ456934)	VtgC (FJ456936)	0.428	0.7142	0.3668	0.0021
			VtgAb2 (FJ456935)	VtgC (FJ456936)	0.441	0.716	0.3426	0.0029
	Inveterbates	Caenorhabditis elegans	Vit1(NM_076904)	Vit3(NM_076212)	0.681	0.5656	0.3215	0
			Vit1(NM_076904)	vit6(NM_001028105)	0.553	0.6523	0.5602	0
			Vit3(NM_076212)	Vit6(NM_001028105)	0.559	0.6161	0.6705	0
		Periplaneta americana	Vg1(AB034804)	Vg2(AB047401)	0.551	0.7192	0.3051	0.0011
		Plautia stali	Vg1(AB033499)	Vg2(AB033500)	0.592	0.72	0.175	0.0085
		Solenopsis invicta	Vg1(AF512520)	Vg2(AY941795)	0.534	0.647	0.4273	0
			Vg1(AF512520)	Vg3(AY941796)	0.544	0.6435	0.4222	0
			Vg2(AY941795)	Vg3(AY941796)	0.763	0.3396	0.5398	0
