# Supplementary material for: Duplication, concerted evolution and purifying selection drive the evolution of mosquito vitellogenin genes
Source: BMC Evol Biol. 2010 May 13;10:142. doi: 10.1186/1471-2148-10-142 (PMC2875236; doi:10.1186/1471-2148-10-142)
Supplement: Additional file 2 — Gene conversion of Vitellogenin genes in additional vertebrates and invertebrates. [file 1471-2148-10-142-S2.XLS]

## Sheet: Sheet1
	Suppl-table 2. Detection of gene conversion events of vitellogenin genes in additional taxa
	Organisms		Vg1(Accession)	Vg2(Accession)	nt identity	p-value*	Conversion tract**			Entire gene size(bp)
							Begin	End	Length (bp)
	Veterbates	Oncorhynchus mykiss	Vtg1(X92804)	V-I(AJ011689)	0.985	0	938(938)	1596(1596)	659(659)	10626(1613)
			Vtg1(X92804)	V-II(AJ011690)	0.992	0	935(935)	1596(1596)	662(662)	10626(1613)
			Vtg1(X92804)	V-III(AJ011691)	0.981	0	1262(1259)	1596(1593)	335(335)	10626(1610)
			Vtg1(X92804)	Y-I(AJ011692)	0.979	0	1389(1364)	1583(1571)	208(208)	10626(1588)
			Vtg1(X92804)	Y-II(AJ011693)	0.991	0	935(935)	1596(1596)	662(662)	10626(1613)
			Vtg1(X92804)	Y-III(AJ011694)	0.986	0	935(936)	1596(1597)	662(662)	10626(1614)
			Vtg1(X92804)	Y-IV(AJ011695)	0.976	0.0007	436(432)	1316(1310)	881(879	10626(1621)
			V-I(AJ011689)	V-II(AJ011690)	0.992	0	1259(1259)	1596(1596)	338(338)	1613(1613)
			V-I(AJ011689)	V-III(AJ011691)	0.988	0	1262(1259)	1596(1593)	335(335)	1613(1610)
			V-I(AJ011689)	Y-I(AJ011692)	0.976	0	1389(1364)	1596(1571)	208(208)	1613(1588)
			V-I(AJ011689)	Y-II(AJ011693)	0.991	0	1259(1259)	1596(1596)	338(338)	1613(1613)
			V-I(AJ011689)	Y-III(AJ011694)	0.994	0.0003	1283(1284)	1596(1597)	314(314)	1613(1614)
			V-I(AJ011689)	Y-IV(AJ011695)	0.977	0.0089	190(186)	877(873)	688(688)	1613(1621)
			V-II(AJ011690)	V-III(AJ011691)	0.984	0	1262(1259)	1596(1593)	335(335)	1613(1610)
			V-II(AJ011690)	Y-I(AJ011692)	0.983	0	1389(1364)	1596(1571)	208(208)	1613(1588)
			V-II(AJ011690)	Y-III(AJ011694)	0.993	0	600(601)	1596(1597)	997(997)	1610(1614)
			V-II(AJ011690)	Y-IV(AJ011695)	0.98	0	336(332)	1316(1310)	981(979)	1610(1621)
			V-III(AJ011691)	Y-I(AJ011692)	0.965	0	1386(1364)	1593(1571)	208(208)	1610(1588)
			V-III(AJ011691)	Y-II(AJ011693)	0.986	0	1259(1262)	1593(1596)	335(335)	1610(1613)
			V-III(AJ011691)	Y-III(AJ011694)	0.988	0	1280(1284)	1593(1597)	314(314)	1610(1614)
			V-III(AJ011691)	Y-IV(AJ011695)	0.976	0.0001	189(186)	525(492)	337(337)	1610(1621)
			V-III(AJ011691)	Y-IV(AJ011695)	0.976	0.0001	774(771)	980(977)	207(207)	1610(1621)
			Y-I(AJ011692)	Y-II(AJ011693)	0.982	0	1364(1389)	1571(1596)	208(208)	1588(1613)
			Y-I(AJ011692)	Y-III(AJ011694)	0.977	0	1364(1390)	1571(1597)	208(208)	1588(1614)
			Y-I(AJ011692)	Y-IV(AJ011695)	0.99	0	­17(­17)	1326(1345)	1343(1362)	1588(1621)
			Y-II(AJ011693)	Y-III(AJ011694)	0.992	0	600(601)	1596(1597)	997(997)	1613(1614)
			Y-II(AJ011693)	Y-IV(AJ011695)	0.98	0	336(3320	1316(1310)	981(979)	1613(1621)
	Inveterbates	Caenorhabditis elegans	Vit1(NM_076904)	Vit2(NM_076467)	0.938	0	228(228)	4400(4394)	4173(4167)	4851(4842)
			Vit3(NM_076212)	vit4(NM_076211)	0.99	0	1543(1543)	4433(4433)	2891(2891)	4812(4812)
			Vit3(NM_076212)	Vit5(NM_076188)	0.977	0.0003	1912(1912)	3209(3209)	1298(1298)	4812(4812)
			vit4(NM_076211)	Vit5(NM_076188)	0.978	0.0003	1912(1912)	3209(3209)	1298(1298)	4812(4812)
		Leucophaea maderae	Vg1(AB052640)	Vg2(AB194976)	0.996	0.0401	323(323)	5185(5185)	4863(4863)	5742(5736)
		*p-value is Sim-p value.
		** location: start codon as “+1”; numbers in brackets represent the location or size of Vg2
